# Supplementary material for: Genome-wide genetic architecture for plant maturity and drought tolerance in diploid potatoes
Source: Front Genet. 2024 Jan 31;14:1306519. doi: 10.3389/fgene.2023.1306519 (PMC10864671; doi:10.3389/fgene.2023.1306519)
Supplement: Supplementary file 3 [file Table5.XLS]

## Sheet: Candidate_gene_annotations
Supplementary Table 5. List of 38 and 18 candidate genes associated with maturity and drought, respectively, in 384 potato germplasm panel using GAPIT-MLM GWAS model. QTN/QTL detected by GAPIT-MLM and RTM-GWAS models are highlighted in red.
Trait	QTN	Chr	Position	end	Gene ID	Within distance (bp) from QTN to gene	Gene Description	GO
Maturity
	Schr05_1198840	5	1198840	1198840	Soltu.DM.05G001580	500	Male gametophyte defective	Plant development
			1198840	1198840	Soltu.DM.05G001570	5000 -10000	Chaperone protein htpG family protein	Response to abiotic stimulus/Response to stress
			1198840	1198840	Soltu.DM.05G001590	5000 -10000	Armadillo/beta-catenin-like repeat family protein
	Schr05_1201792	5	1201792	1201792	Soltu.DM.05G001580	500	Male gametophyte defective	Plant development
			1201792	1201792	Soltu.DM.05G001570	5000 -10000	Chaperone protein htpG family protein	Response to abiotic stimulus/Response to stress
			1201792	1201792	Soltu.DM.05G001590	5000 -10000	Armadillo/beta-catenin-like repeat family protein
	Schr05_1524247	5	1524247	1524247	Soltu.DM.05G001980	500	Conserved hypothetical protein
			1524247	1524247	Soltu.DM.05G001990	5000	LAG1 longevity assurance homolog	Life span regulation
			1524247	1524247	Soltu.DM.05G001970	5000	DNA-directed RNA polymerase family protein
			1524247	1524247	Soltu.DM.05G001960	10000	Chalcone-flavanone isomerase family protein
	Schr05_1524273	5	1524273	1524273	Soltu.DM.05G001980	500	Conserved hypothetical protein
			1524273	1524273	Soltu.DM.05G001970	5000	DNA-directed RNA polymerase family protein
			1524273	1524273	Soltu.DM.05G001990	5000	LAG1 longevity assurance homolog	Life span regulation
			1524273	1524273	Soltu.DM.05G001960	10000	Chalcone-flavanone isomerase family protein
	Schr05_1717911	5	1717911	1717911	Soltu.DM.05G002220	5000	tRNA arginine adenosine deaminase
			1717911	1717911	Soltu.DM.05G002230	10000	Hypothetical protein
			1717911	1717911	Soltu.DM.05G002240	10000	Zim17-type zinc finger protein
	Schr05_3842784	5	3842784	3842784	Soltu.DM.05G004510	500	Tetratricopeptide repeat protein 5 OB fold domain containing protein	Abscic acid responses and osmotic stress tolerance
			3842784	3842784	Soltu.DM.05G004500	1000	Endosomal targeting BRO1-like domain-containing protein	Cellular component organization/cellular process/ ubiquination, degradation and apoptosis
			3842784	3842784	Soltu.DM.05G004490	10000	Conserved hypothetical protein
	Schr05_3842874	5	3842874	3842874	Soltu.DM.05G004510	500	Tetratricopeptide repeat protein 5 OB fold domain containing protein	Abscic acid responses and osmotic stress tolerance
			3842874	3842874	Soltu.DM.05G004500	500	Endosomal targeting BRO1-like domain-containing protein	Cellular component organization/cellular process/ ubiquination, degradation and apoptosis
			3842874	3842874	Soltu.DM.05G004490	10000	Conserved hypothetical protein
	Schr05_3854178	5	3854178	3854178	Soltu.DM.05G004510	500	Tetratricopeptide repeat protein 5 OB fold domain containing protein	Abscic acid responses and osmotic stress tolerance
			3854178	3854178	Soltu.DM.05G004530	5000	Protein of unknown function (DUF295)
			3854178	3854178	Soltu.DM.05G004540	10000	Transcription regulators	Response to environmental stress and cues
	Schr05_4617251	5	4617251	4617251	Soltu.DM.05G005240	1000	RING/U-box superfamily protein
			4617251	4617251	Soltu.DM.05G005260	10000	RNA-binding KH domain-containing protein
	Schr05_4795074	5	4795074	4795074	Soltu.DM.05G005430	5000	Pyridoxal phosphate (PLP)-dependent transferases superfamily protein
			4795074	4795074	Soltu.DM.05G005420	5000	Putative late blight resistance protein homolog R1B-8
			4795074	4795074	Soltu.DM.05G005440	10000	Hypothetical protein
	Schr05_4795164	5	4795164	4795164	Soltu.DM.05G005430	5000	Pyridoxal phosphate (PLP)-dependent transferases superfamily protein
			4795164	4795164	Soltu.DM.05G005420	5000	Putative late blight resistance protein homolog R1B-8
			4795164	4795164	Soltu.DM.05G005440	10000	Hypothetical protein
	Schr05_4795176	5	4795176	4795176	Soltu.DM.05G005430	5000	Pyridoxal phosphate (PLP)-dependent transferases superfamily protein
			4795176	4795176	Soltu.DM.05G005420	5000	Putative late blight resistance protein homolog R1B-8
			4795176	4795176	Soltu.DM.05G005440	1000	Hypothetical protein
	Schr05_4795187	5	4795187	4795187	Soltu.DM.05G005430	5000	Pyridoxal phosphate (PLP)-dependent transferases superfamily protein
			4795187	4795187	Soltu.DM.05G005420	5000	Putative late blight resistance protein homolog R1B-8
			4795187	4795187	Soltu.DM.05G005440	10000	Hypothetical protein
	Schr05_5630468	5	5630468	5630468	Soltu.DM.05G006170	500	RNA-binding (RRM/RBD/RNP motifs) family protein
			5630468	5630468	Soltu.DM.05G006180	1000	Sucrose transporter	sucrose transport
	Schr05_5630621	5	5630621	5630621	Soltu.DM.05G006170	500	RNA-binding (RRM/RBD/RNP motifs) family protein
			5630621	5630621	Soltu.DM.05G006180	1000	Sucrose transporter	sucrose transport
	Schr05_7283966	5	7283966	7283966	Soltu.DM.05G007510	500	LSD1-like2
	Schr05_7284044	5	7284044	7284044	Soltu.DM.05G007510	500	LSD1-like2
	Schr05_7284055	5	7284055	7284055	Soltu.DM.05G007510	500	LSD1-like2
	Schr05_7890963	5	7890963	7890963	Soltu.DM.05G008010	500	Threonyl-tRNA synthetase	cellular component - chloroplast and plant development
			7890963	7890963	Soltu.DM.05G008000	10000	Serine/threonine-protein kinase WNK (With No Lysine)-related
	Schr05_15056575	5	15056575	15056575	Soltu.DM.05G012100	500	Protein of unknown function (DUF1664)
	Schr05_15201456	5	15201456	15201456	Soltu.DM.05G012120	500	Squamosa promoter-binding protein-like (SBP domain) transcription factor family protein	Gibberelic acid signaling, Leaf development, vegetative phase change
	Schr05_29446405	5	29446405	29446405	Soltu.DM.05G015300	500	RNA polymerase III RPC4
	Schr05_39044348	5	39044348	39044348	Soltu.DM.05G016700	500	Pleckstrin homology (PH) domain-containing protein
			39044348	39044348	Soltu.DM.05G016710	5000	NAC domain containing protein
	Schr05_39044456	5	39044456	39044456	Soltu.DM.05G016700	500	Pleckstrin homology (PH) domain-containing protein
			39044456	39044456	Soltu.DM.05G016710	5000	NAC domain containing protein
	Schr05_44451287	5	44451287	44451287	Soltu.DM.05G018070	500	Embryo defective	Plant development
			44451287	44451287	Soltu.DM.05G018090	10000	Embryo defective	Plant development
	Schr05_44451407	5	44451407	44451407	Soltu.DM.05G018070	500	Embryo defective	Plant development
			44451407	44451407	Soltu.DM.05G018090	10000	Embryo defective	Plant development
	Schr05_44451466	5	44451466	44451466	Soltu.DM.05G018070	500	Embryo defective	Plant development
			44451466	44451466	Soltu.DM.05G018090	10000	Embryo defective	Plant development
	Schr05_44451468	5	44451468	44451468	Soltu.DM.05G018070	500	Embryo defective	Plant development
			44451468	44451468	Soltu.DM.05G018090	10000	Embryo defective	Plant development
	Schr05_44451499	5	44451499	44451499	Soltu.DM.05G018070	500	Embryo defective	Plant development
			44451499	44451499	Soltu.DM.05G018090	10000	Embryo defective	Plant development
	Schr05_44451520	5	44451520	44451520	Soltu.DM.05G018070	500	Embryo defective	Plant development
			44451520	44451520	Soltu.DM.05G018090	10000	Embryo defective	Plant development
	Schr05_46719480	5	46719480	46719480	Soltu.DM.05G019140	500	Auxin response factor	auxin response and plant development
			46719480	46719480	Soltu.DM.05G019150	10000	Hypothetical protein
	Schr05_48835604	5	48835604	48835604	Soltu.DM.05G020600	500	Preprotein translocase Sec, Sec61-beta subunit protein	cellular process/transport
			48835604	48835604	Soltu.DM.05G020590	500	Hypothetical protein
			48835604	48835604	Soltu.DM.05G020610	10000	Preprotein translocase Sec, Sec61-beta subunit protein	cellular process/transport
	Schr05_48835628	5	48835628	48835628	Soltu.DM.05G020600	500	Preprotein translocase Sec, Sec61-beta subunit protein	cellular process/transport
			48835628	48835628	Soltu.DM.05G020590	500	Hypothetical protein
			48835628	48835628	Soltu.DM.05G020610	10000	Preprotein translocase Sec, Sec61-beta subunit protein	cellular process/transport
	Schr06_46424189	6	46424189	46424189	Soltu.DM.06G019750	500	LisH dimerisation motif;WD40/YVTN repeat-like-containing domain	Anatomical structure development/response to external stimulus/
					38 unique genes for maturity
Drought	Schr05_3842784	5	3842784	3842784	Soltu.DM.05G004500	500	Endosomal targeting BRO1-like domain-containing protein	Cellular component organization/cellular process/ ubiquination, degradation and apoptosis
			3842784	3842784	Soltu.DM.05G004510	500	Tetratricopeptide repeat protein 5 OB fold domain containing protein	Abscic acid responses and osmotic stress tolerance
			3842784	3842784	Soltu.DM.05G004490	10000	Conserved hypothetical protein
	Schr05_3842874	5	3842874	3842874	Soltu.DM.05G004500	500	Endosomal targeting BRO1-like domain-containing protein	Cellular component organization/cellular process/ ubiquination, degradation and apoptosis
			3842874	3842874	Soltu.DM.05G004510	500	Tetratricopeptide repeat protein 5 OB fold domain containing protein	Abscic acid responses and osmotic stress tolerance
			3842874	3842874	Soltu.DM.05G004490	10000	Conserved hypothetical protein	Calcium metabolism - histidine-rich calcium-binding protein
	Schr05_3854178	5	3854178	3854178	Soltu.DM.05G004510	500	Tetratricopeptide repeat protein 5 OB fold domain containing protein	Abscic acid responses and osmotic stress tolerance
			3854178	3854178	Soltu.DM.05G004530	5000	Protein of unknown function (DUF295)	Response to endogenous stimulus
			3854178	3854178	Soltu.DM.05G004540	10000	Transcription regulators	Response to environmental stress and cues
	Schr05_4617251	5	4617251	4617251	Soltu.DM.05G005240	1000	RING/U-box superfamily protein	signal transduction/Response to abiotic stress
			4617251	4617251	Soltu.DM.05G005260	10000	RNA-binding KH domain-containing protein	metabolic process/ development and stress response
	Schr05_4795074	5	4795074	4795074	Soltu.DM.05G005430	5000	Pyridoxal phosphate (PLP)-dependent transferases superfamily protein	Chloroplast cellular component homeostatis
			4795074	4795074	Soltu.DM.05G005420	5000	Putative late blight resistance protein homolog R1B-8
			4795074	4795074	Soltu.DM.05G005440	10000	Hypothetical protein	Disease resistance
	Schr05_4795151	5	4795151	4795151	Soltu.DM.05G005430	5000	Pyridoxal phosphate (PLP)-dependent transferases superfamily protein	Chloroplast cellular component homeostatis
			4795151	4795151	Soltu.DM.05G005420	5000	Putative late blight resistance protein homolog R1B-8
			4795151	4795151	Soltu.DM.05G005440	10000	Hypothetical protein	Disease resistance
	Schr05_4795164	5	4795164	4795164	Soltu.DM.05G005430	5000	Pyridoxal phosphate (PLP)-dependent transferases superfamily protein	Chloroplast cellular component homeostatis
			4795164	4795164	Soltu.DM.05G005420	5000	Putative late blight resistance protein homolog R1B-8
			4795164	4795164	Soltu.DM.05G005440	10000	Hypothetical protein	Disease resistance
	Schr05_4795176	5	4795176	4795176	Soltu.DM.05G005430	5000	Pyridoxal phosphate (PLP)-dependent transferases superfamily protein	Chloroplast cellular component homeostatis
			4795176	4795176	Soltu.DM.05G005420	5000	Putative late blight resistance protein homolog R1B-8
			4795176	4795176	Soltu.DM.05G005440	10000	Hypothetical protein
	Schr05_4795187	5	4795187	4795187	Soltu.DM.05G005430	5000	Pyridoxal phosphate (PLP)-dependent transferases superfamily protein	Chloroplast cellular component homeostasis
			4795187	4795187	Soltu.DM.05G005420	5000	Putative late blight resistance protein homolog R1B-8
			4795187	4795187	Soltu.DM.05G005440	10000	Hypothetical protein	Disease resistance
	Schr05_5630468	5	5630468	5630468	Soltu.DM.05G006170	500	RNA-binding (RRM/RBD/RNP motifs) family protein	cellular_component
			5630468	5630468	Soltu.DM.05G006180	1000	sucrose transporter	Transporter activity/carbohydrate metabolic process/response to stress
	Schr05_7283966	5	7283966	7283966	Soltu.DM.05G007510	500	LSD1-like2	cellular component organization
	Schr05_7890963	5	7283966	7283966	Soltu.DM.05G008010	500	Threonyl-tRNA synthetase	cellular component - chloroplast and plant development
			7283966	7283966	Soltu.DM.05G008000	10000	Serine/threonine-protein kinase WNK (With No Lysine)-related	Putative transcription factor LHW-like - stress-responsive ABA signaling on root architecture (
	Schr05_7891044	5	7891044	7891044	Soltu.DM.05G008010	500	Threonyl-tRNA synthetase	cellular component - chloroplast and plant development
			7891044	7891044	Soltu.DM.05G008000	10000	Serine/threonine-protein kinase WNK (With No Lysine)-related	Putative transcription factor LHW-like - stress-responsive ABA signaling on root architecture (
	Schr05_48835595	5	48835595	48835595	Soltu.DM.05G020600	500	Preprotein translocase Sec, Sec61-beta subunit protein	cellular process/transport/endoplasmic reticulum
			48835595	48835595	Soltu.DM.05G020590	500	Hypothetical protein	Proteophosphoglycan ppg4
			48835595	48835595	Soltu.DM.05G020610	10000	Preprotein translocase Sec, Sec61-beta subunit protein	cellular process/transport/endoplasmic reticulum
	Schr05_48835597	5	48835597	48835597	Soltu.DM.05G020600	500	Preprotein translocase Sec, Sec61-beta subunit protein	cellular process/transport/endoplasmic reticulum
			48835597	48835597	Soltu.DM.05G020590	500	Hypothetical protein	Proteophosphoglycan ppg4
			48835597	48835597	Soltu.DM.05G020610	10000	Preprotein translocase Sec, Sec61-beta subunit protein	cellular process/transport/endoplasmic reticulum
	Schr05_48835604	5	48835604	48835604	Soltu.DM.05G020590	500	Hypothetical protein	Proteophosphoglycan ppg4
			48835604	48835604	Soltu.DM.05G020610	10000	Preprotein translocase Sec, Sec61-beta subunit protein	cellular process/transport/endoplasmic reticulum
	Schr05_48835628	5	48835628	48835628	Soltu.DM.05G020590	500	Hypothetical protein	Proteophosphoglycan ppg4
			48835628	48835628	Soltu.DM.05G020610	10000	Preprotein translocase Sec, Sec61-beta subunit protein	cellular process/transport/endoplasmic reticulum
					18 uniques for drought
