# Supplementary material for: Genome-wide genetic architecture for plant maturity and drought tolerance in diploid potatoes
Source: Front Genet. 2024 Jan 31;14:1306519. doi: 10.3389/fgene.2023.1306519 (PMC10864671; doi:10.3389/fgene.2023.1306519)
Supplement: Supplementary file 5 [file Table4.XLSX]

## Sheet: SupplTable4a Maturity-GAPIT-MLM
Suppementary Table 4a. List of 34 significant QTNs associated with maturity as detected by the GAPIT-MLM GWAS model. The QTNs detected by the GAPIT-MLM GWAS and RTM-GWAS models are in red, and the QTNs detected by GAPIT-MLM GWAS and validated by non-parametirc U-test is shown in green
SNP	Chr	Pos	P.value	MAF	nobs	H&B.P.Value	Effect	PVE (%)	genesWithin500bp	genesWithin1000bp	genesWithin5000bp	genesWithin10000bp	2nd model
Schr05_1198840	chr05	1198840	0.000100459	0.0509138	383	0.0461569	-0.546861	2.87	Soltu.DM.05G001580	Soltu.DM.05G001580	Soltu.DM.05G001580	Soltu.DM.05G001570 Soltu.DM.05G001580 Soltu.DM.05G001590
Schr05_1201792	chr05	1201792	0.000119733	0.0522193	383	0.0471647	-0.539417	3.17	Soltu.DM.05G001580	Soltu.DM.05G001580	Soltu.DM.05G001580	Soltu.DM.05G001590 Soltu.DM.05G001570 Soltu.DM.05G001580
Schr05_1524247	chr05	1524247	0.000142992	0.125326	383	0.0471647	-0.360381	1.82	Soltu.DM.05G001980	Soltu.DM.05G001980	Soltu.DM.05G001980 Soltu.DM.05G001990 Soltu.DM.05G001970	Soltu.DM.05G001970 Soltu.DM.05G001980 Soltu.DM.05G001990 Soltu.DM.05G001960
Schr05_1524273	chr05	1524273	0.000142992	0.125326	383	0.0471647	-0.360381	1.79	Soltu.DM.05G001980	Soltu.DM.05G001980	Soltu.DM.05G001970 Soltu.DM.05G001990 Soltu.DM.05G001980	Soltu.DM.05G001960 Soltu.DM.05G001990 Soltu.DM.05G001980 Soltu.DM.05G001970
Schr05_1717911	chr05	1717911	5.13339e-05	0.0678851	383	0.0347845	-0.517112	2.22			Soltu.DM.05G002220	Soltu.DM.05G002230 Soltu.DM.05G002240 Soltu.DM.05G002220
Schr05_3842784	chr05	3842784	2.2921e-05	0.413838	383	0.0229772	-0.273422	5.41	Soltu.DM.05G004510 Soltu.DM.05G004500	Soltu.DM.05G004510 Soltu.DM.05G004500	Soltu.DM.05G004500 Soltu.DM.05G004510	Soltu.DM.05G004510 Soltu.DM.05G004500 Soltu.DM.05G004490	U-test
Schr05_3842874	chr05	3842874	2.25746e-05	0.462141	383	0.0229772	-0.245983	0.83	Soltu.DM.05G004510 Soltu.DM.05G004500	Soltu.DM.05G004500 Soltu.DM.05G004510	Soltu.DM.05G004500 Soltu.DM.05G004510	Soltu.DM.05G004490 Soltu.DM.05G004500 Soltu.DM.05G004510
Schr05_3854178	chr05	3854178	1.34812e-05	0.0587467	383	0.0165175	0.654505	0.76	Soltu.DM.05G004510	Soltu.DM.05G004510	Soltu.DM.05G004530 Soltu.DM.05G004510	Soltu.DM.05G004510 Soltu.DM.05G004540 Soltu.DM.05G004530
Schr05_4617251	chr05	4617251	8.5788e-17	0.276762	383	9.45984e-13	-0.745211	41.8863		Soltu.DM.05G005240	Soltu.DM.05G005240	Soltu.DM.05G005260 Soltu.DM.05G005240	RTM-GWASS
Schr05_4795074	chr05	4795074	7.64092e-05	0.236292	383	0.0401221	-0.29217	0.25			Soltu.DM.05G005430 Soltu.DM.05G005420	Soltu.DM.05G005440 Soltu.DM.05G005420 Soltu.DM.05G005430
Schr05_4795164	chr05	4795164	6.57684e-07	0.279373	383	0.00241743	0.33084	0.229812			Soltu.DM.05G005420 Soltu.DM.05G005430	Soltu.DM.05G005420 Soltu.DM.05G005440 Soltu.DM.05G005430
Schr05_4795176	chr05	4795176	1.3602e-06	0.281984	383	0.00374973	-0.319651	1.19503e-06			Soltu.DM.05G005430 Soltu.DM.05G005420	Soltu.DM.05G005430 Soltu.DM.05G005420 Soltu.DM.05G005440
Schr05_4795187	chr05	4795187	0.000110574	0.240209	383	0.0469071	-0.284246	0.56			Soltu.DM.05G005430 Soltu.DM.05G005420	Soltu.DM.05G005440 Soltu.DM.05G005420 Soltu.DM.05G005430
Schr05_5630468	chr05	5630468	3.98413e-12	0.0874674	383	2.19665e-08	0.87266	0	Soltu.DM.05G006170	Soltu.DM.05G006180 Soltu.DM.05G006170	Soltu.DM.05G006170 Soltu.DM.05G006180	Soltu.DM.05G006170 Soltu.DM.05G006180
Schr05_5630621	chr05	5630621	4.5843e-06	0.0600522	383	0.00842518	0.695479	0.2	Soltu.DM.05G006170	Soltu.DM.05G006170 Soltu.DM.05G006180	Soltu.DM.05G006180 Soltu.DM.05G006170	Soltu.DM.05G006170 Soltu.DM.05G006180
Schr05_7283966	chr05	7283966	1.22625e-05	0.127937	383	0.0165175	0.377841	4.65	Soltu.DM.05G007510	Soltu.DM.05G007510	Soltu.DM.05G007510	Soltu.DM.05G007510	RTM-GWAS
Schr05_7284044	chr05	7284044	9.74595e-06	0.215405	383	0.0153527	-0.327729	4.54	Soltu.DM.05G007510	Soltu.DM.05G007510	Soltu.DM.05G007510	Soltu.DM.05G007510
Schr05_7284055	chr05	7284055	2.48669e-06	0.215405	383	0.00548416	0.345411	9.64731	Soltu.DM.05G007510	Soltu.DM.05G007510	Soltu.DM.05G007510	Soltu.DM.05G007510
Schr05_7890963	chr05	7890963	0.0001106	0.0809399	383	0.0469071	0.378756	0.77	Soltu.DM.05G008010	Soltu.DM.05G008010	Soltu.DM.05G008010	Soltu.DM.05G008000 Soltu.DM.05G008010
Schr05_15056575	chr05	15056575	5.99352e-05	0.180157	383	0.0347845	0.491408	0.45	Soltu.DM.05G012100	Soltu.DM.05G012100	Soltu.DM.05G012100	Soltu.DM.05G012100
Schr05_15201456	chr05	15201456	3.4343e-05	0.288512	383	0.0291308	0.472393	0.61	Soltu.DM.05G012120	Soltu.DM.05G012120	Soltu.DM.05G012120	Soltu.DM.05G012120
Schr05_29446405	chr05	29446405	6.60668e-05	0.357702	383	0.036426	0.246659	3.21	Soltu.DM.05G015300	Soltu.DM.05G015300	Soltu.DM.05G015300	Soltu.DM.05G015300
Schr05_39044348	chr05	39044348	5.99352e-05	0.180157	383	0.0347845	0.491408	0.24	Soltu.DM.05G016700	Soltu.DM.05G016700	Soltu.DM.05G016700 Soltu.DM.05G016710	Soltu.DM.05G016700 Soltu.DM.05G016710
Schr05_39044456	chr05	39044456	0.000128464	0.21671	383	0.0471647	-0.472101	0.22	Soltu.DM.05G016700	Soltu.DM.05G016700	Soltu.DM.05G016710 Soltu.DM.05G016700	Soltu.DM.05G016700 Soltu.DM.05G016710
Schr05_44451287	chr05	44451287	0.000140972	0.355091	383	0.0471647	0.23693	0.57	Soltu.DM.05G018070	Soltu.DM.05G018070	Soltu.DM.05G018070	Soltu.DM.05G018070 Soltu.DM.05G018090
Schr05_44451407	chr05	44451407	5.98679e-05	0.178851	383	0.0347845	0.489188	0.63	Soltu.DM.05G018070	Soltu.DM.05G018070	Soltu.DM.05G018070	Soltu.DM.05G018090 Soltu.DM.05G018070
Schr05_44451466	chr05	44451466	0.000129063	0.178851	383	0.0471647	0.471545	0.81	Soltu.DM.05G018070	Soltu.DM.05G018070	Soltu.DM.05G018070	Soltu.DM.05G018090 Soltu.DM.05G018070
Schr05_44451468	chr05	44451468	4.48381e-05	0.325065	383	0.0347845	-0.503742	1.12	Soltu.DM.05G018070	Soltu.DM.05G018070	Soltu.DM.05G018070	Soltu.DM.05G018070 Soltu.DM.05G018090
Schr05_44451499	chr05	44451499	5.99352e-05	0.180157	383	0.0347845	0.491408	1.09	Soltu.DM.05G018070	Soltu.DM.05G018070	Soltu.DM.05G018070	Soltu.DM.05G018070 Soltu.DM.05G018090
Schr05_44451520	chr05	44451520	2.7564e-05	0.32376	383	0.025329	-0.512473	1.18	Soltu.DM.05G018070	Soltu.DM.05G018070	Soltu.DM.05G018070	Soltu.DM.05G018070 Soltu.DM.05G018090
Schr05_46719480	chr05	46719480	9.06345e-05	0.150131	383	0.0447003	0.48829	0.42	Soltu.DM.05G019140	Soltu.DM.05G019140	Soltu.DM.05G019140	Soltu.DM.05G019140 Soltu.DM.05G019150
Schr05_48835604	chr05	48835604	0.000128304	0.208877	383	0.0471647	0.365592	0.11	Soltu.DM.05G020600 Soltu.DM.05G020590	Soltu.DM.05G020600 Soltu.DM.05G020590	Soltu.DM.05G020600 Soltu.DM.05G020590	Soltu.DM.05G020610 Soltu.DM.05G020590 Soltu.DM.05G020600
Schr05_48835628	chr05	48835628	0.000145425	0.210183	383	0.0471647	0.36446	0.1	Soltu.DM.05G020600 Soltu.DM.05G020590	Soltu.DM.05G020600 Soltu.DM.05G020590	Soltu.DM.05G020600 Soltu.DM.05G020590	Soltu.DM.05G020600 Soltu.DM.05G020590 Soltu.DM.05G020610
Schr06_46424189	chr06	46424189	9.32354e-05	0.219321	383	0.0447003	0.339997	0.076	Soltu.DM.06G019750	Soltu.DM.06G019750	Soltu.DM.06G019750	Soltu.DM.06G019750

## Sheet: SupplTable4b Maturity-RTM-GWAS
Supplementary Table 4b. List of 30 significant QTN/QTLs associated with maturity as detected by the RTM-GWAS model. The QTNs detected by the RTM-GWAS and GAPIT-MLM GWAS models in more than one dataset are in red, and the QTNs detected by the RTM-GWAS model in more than one dataset are shown in green
Traits	QTN/QTLs	Chr	Position		Datasets				GWAS Models		PVE (GAPIT-MLM)
Maturity			start	end
MeanMaturity	Block_chr05_4616945_4617251	5	4616945	4617251	Mean	BLUP	Separ 2021	Separ 2022	RTM-GWAS	GAPIT-MLM	41.88
MeanMaturity	chr05_11334011	5	11334011	11334011	Mean	BLUP	Separ 2021		RTM-GWAS
MeanMaturity	Block_chr03_53699624_53702751	3	53699624	53702751	Mean	BLUP			RTM-GWAS
MeanMaturity	Block_chr06_46221881_46222107	6	46221881	46222107	Mean	BLUP			RTM-GWAS
MeanMaturity	chr01_9365386	1	9365386	9365386	Mean	BLUP		Separ 2022	RTM-GWAS
MeanMaturity	chr03_47482310	3	47482310	47482310	Mean	BLUP	Separ 2021		RTM-GWAS
MeanMaturity	Block_chr02_45486395_45486553	2	45486395	45486553	Mean	BLUP			RTM-GWAS
MeanMaturity	chr07_381002	7	381002	381002	Mean	BLUP			RTM-GWAS
MeanMaturity	Block_chr06_47240108_47240257	6	47240108	47240257	Mean	BLUP		Separ 2022	RTM-GWAS
MeanMaturity	chr09_66093303	9	66093303	66093303	Mean	BLUP			RTM-GWAS
MeanMaturity	chr11_42521511	11	42521511	42521511	Mean	BLUP			RTM-GWAS
MeanMaturity	chr08_56278807	8	56278807	56278807	Mean	BLUP			RTM-GWAS
MeanMaturity	chr01_78773746	1	78773746	78773746	Mean	BLUP			RTM-GWAS
MeanMaturity	chr05_9567836	5	9567836	9567836	Mean	BLUP			RTM-GWAS
MeanMaturity	chr05_7284066	5	7284066	7284066	Mean	BLUP			RTM-GWAS	GAPIT-MLM	9.65
MeanMaturity	Block_chr09_67523238_67523398	9	67523238	67523398	Mean	BLUP			RTM-GWAS
MeanMaturity	Block_chr10_675096_675133	10	675096	675133	Mean	BLUP			RTM-GWAS
MeanMaturity	Block_chr07_6982891_6982981	7	6982891	6982981	Mean	BLUP			RTM-GWAS
MeanMaturity	chr03_54033577	3	54033577	54033577	Mean	BLUP		Separ 2022	RTM-GWAS
MeanMaturity	Block_chr02_31355282_31355561	2	31355282	31355561	Mean	BLUP			RTM-GWAS
MeanMaturity	Block_chr07_10830500_10830536	7	10830500	10830536	Mean	BLUP	Separ 2021		RTM-GWAS
MeanMaturity	Block_chr06_46403794_46404118	6	46403794	46404118	Mean	BLUP			RTM-GWAS
MeanMaturity	Block_chr12_57568830_57568988	12	57568830	57568988	Mean	BLUP			RTM-GWAS
MeanMaturity	Block_chr11_44780136_44780198	11	44780136	44780198	Mean	BLUP	Separ 2021		RTM-GWAS
MeanMaturity	Block_chr01_76299176_76299247	1	76299176	76299247	Mean	BLUP	Separ 2021		RTM-GWAS
MeanMaturity	Block_chr09_49758827_49758886	9	49758827	49758886	Mean	BLUP			RTM-GWAS
MeanMaturity	Block_chr09_37327228_37327232	9	37327228	37327232	Mean	BLUP			RTM-GWAS
MeanMaturity	chr07_7358397	7	7358397	7358397	Mean	BLUP			RTM-GWAS
MeanMaturity	Block_chr05_48784697_48784848	5	48784697	48784848	Mean	BLUP			RTM-GWAS
MeanMaturity	chr08_51202943	8	51202943	51202943	Mean	BLUP			RTM-GWAS

## Sheet: SupplTable4c Drought -GAPIT-MLM
Supplementary Table 4c. List of 17 significant QTN associated with drought as detected by the GAPIT-MLM GWAS model. The QTNs detected by the GAPIT-MLM GWAS and RTM-GWAS models are in red, and the QTNs detected by GAPIT-MLM GWAS and validated by non-parametirc U-test is shown in green
SNP	Chr	Pos	P.value	MAF	nobs	H&B.P.Value	Effect	PVE (%)	genesWithin500bp	genesWithin1000bp	genesWithin5000bp	genesWithin10000bp	2nd model
Schr05_3842784	chr05	3842784	3.39499e-06	0.41276	384	0.00467957	-0.208923	7.4	Soltu.DM.05G004510 Soltu.DM.05G004500	Soltu.DM.05G004510 Soltu.DM.05G004500	Soltu.DM.05G004510 Soltu.DM.05G004500	Soltu.DM.05G004490 Soltu.DM.05G004510 Soltu.DM.05G004500	U-test
Schr05_3842874	chr05	3842874	1.97369e-05	0.460938	384	0.0168996	-0.17296	7.2	Soltu.DM.05G004510 Soltu.DM.05G004500	Soltu.DM.05G004510 Soltu.DM.05G004500	Soltu.DM.05G004500 Soltu.DM.05G004510	Soltu.DM.05G004490 Soltu.DM.05G004500 Soltu.DM.05G004510	U-test
Schr05_3854178	chr05	3854178	5.54506e-05	0.0598958	384	0.0359679	0.427087	5.83	Soltu.DM.05G004510	Soltu.DM.05G004510	Soltu.DM.05G004530 Soltu.DM.05G004510	Soltu.DM.05G004510 Soltu.DM.05G004540 Soltu.DM.05G004530
Schr05_4617251	chr05	4617251	7.97176e-19	0.277344	384	8.79046e-15	-0.564342	75.0155		Soltu.DM.05G005240	Soltu.DM.05G005240	Soltu.DM.05G005260 Soltu.DM.05G005240	RTM-GWASS
Schr05_4795074	chr05	4795074	1.70025e-05	0.235677	384	0.0168996	-0.227089	0.32			Soltu.DM.05G005430 Soltu.DM.05G005420	Soltu.DM.05G005430 Soltu.DM.05G005440 Soltu.DM.05G005420
Schr05_4795151	chr05	4795151	1.84296e-05	0.21875	384	0.0168996	0.207822	0.26			Soltu.DM.05G005420 Soltu.DM.05G005430	Soltu.DM.05G005430 Soltu.DM.05G005440 Soltu.DM.05G005420
Schr05_4795164	chr05	4795164	1.01141e-09	0.278646	384	3.71759e-06	0.290721	0			Soltu.DM.05G005420 Soltu.DM.05G005430	Soltu.DM.05G005420 Soltu.DM.05G005440 Soltu.DM.05G005430
Schr05_4795176	chr05	4795176	6.69458e-10	0.28125	384	3.69106e-06	-0.292778	9.06701			Soltu.DM.05G005430 Soltu.DM.05G005420	Soltu.DM.05G005420 Soltu.DM.05G005440 Soltu.DM.05G005430
Schr05_4795187	chr05	4795187	1.99234e-05	0.239583	384	0.0168996	-0.224254	8.97			Soltu.DM.05G005420 Soltu.DM.05G005430	Soltu.DM.05G005430 Soltu.DM.05G005440 Soltu.DM.05G005420	RTM-GWASS
Schr05_5630468	chr05	5630468	2.99094e-08	0.0885417	384	5.49686e-05	0.482832	7.23656	Soltu.DM.05G006170	Soltu.DM.05G006170 Soltu.DM.05G006180	Soltu.DM.05G006180 Soltu.DM.05G006170	Soltu.DM.05G006180 Soltu.DM.05G006170	U-test
Schr05_7283966	chr05	7283966	3.07053e-05	0.128906	384	0.0241848	0.253594	8.24	Soltu.DM.05G007510	Soltu.DM.05G007510	Soltu.DM.05G007510	Soltu.DM.05G007510
Schr05_7890963	chr05	7890963	1.60528e-06	0.0820312	384	0.00252878	0.334165	4.18194	Soltu.DM.05G008010	Soltu.DM.05G008010	Soltu.DM.05G008010	Soltu.DM.05G008010 Soltu.DM.05G008000
Schr05_7891044	chr05	7891044	3.4489e-05	0.165365	384	0.025354	0.199709	5.13	Soltu.DM.05G008010	Soltu.DM.05G008010	Soltu.DM.05G008010	Soltu.DM.05G008010 Soltu.DM.05G008000	U-test
Schr05_48835595	chr05	48835595	3.8806e-06	0.358073	384	0.0047546	0.161061	4.49903	Soltu.DM.05G020600 Soltu.DM.05G020590	Soltu.DM.05G020590 Soltu.DM.05G020600	Soltu.DM.05G020590 Soltu.DM.05G020600	Soltu.DM.05G020600 Soltu.DM.05G020610 Soltu.DM.05G020590
Schr05_48835597	chr05	48835597	5.45664e-05	0.0898438	384	0.0359679	0.310583	4.52	Soltu.DM.05G020590 Soltu.DM.05G020600	Soltu.DM.05G020600 Soltu.DM.05G020590	Soltu.DM.05G020590 Soltu.DM.05G020600	Soltu.DM.05G020610 Soltu.DM.05G020590 Soltu.DM.05G020600
Schr05_48835604	chr05	48835604	1.52526e-08	0.209635	384	4.20476e-05	0.386669	3.22	Soltu.DM.05G020590 Soltu.DM.05G020600	Soltu.DM.05G020600 Soltu.DM.05G020590	Soltu.DM.05G020590 Soltu.DM.05G020600	Soltu.DM.05G020600 Soltu.DM.05G020610 Soltu.DM.05G020590
Schr05_48835628	chr05	48835628	2.22941e-08	0.210938	384	4.91675e-05	0.384071	0	Soltu.DM.05G020590 Soltu.DM.05G020600	Soltu.DM.05G020600 Soltu.DM.05G020590	Soltu.DM.05G020600 Soltu.DM.05G020590	Soltu.DM.05G020600 Soltu.DM.05G020610 Soltu.DM.05G020590

## Sheet: SupplTable4d Drought-RTM-GWAS
Supplementary Table 4d. List of 8 significant QTN/QTLs associated with drought as detected by the RTM-GWAS model. The QTNs detected by the RTM-GWAS and GAPIT-MLM GWAS models in more than one dataset are in red, and the QTNs detected by the RTM-GWAS model in more than one dataset are shown in green
Traits	QTN/QTLs	Chr	Position		Datasets				GWAS Models		PVE (GAPIT-MLM)
Drought			start	end
MeanDroughtTolerance	Block_chr05_4616945_4617251	5	4616945	4617251	Mean	BLUP	Separ 2021	Separ 2022	RTM-GWAS	GAPIT-MLM	75.01
MeanDroughtTolerance	Block_chr05_4795074_4795187	5	4795074	4795187	Mean	BLUP	Separ 2021	Separ 2022	RTM-GWAS	GAPIT-MLM	9.067
MeanDroughtTolerance	chr06_11837397	6	11837397	11837397	Mean	BLUP	Separ 2021	Separ 2022	RTM-GWAS
MeanDroughtTolerance	chr04_62309115	4	62309115	62309115	Mean	BLUP			RTM-GWAS
MeanDroughtTolerance	chr08_41551502	8	41551502	41551502	Mean	BLUP			RTM-GWAS
MeanDroughtTolerance	chr08_56278807	8	56278807	56278807	Mean	BLUP			RTM-GWAS
MeanDroughtTolerance	chr02_28184804	2	28184804	28184804	Mean	BLUP		Separ 2022	RTM-GWAS
MeanDroughtTolerance	Block_chr01_63508333_63508365	1	63508333	63508365	Mean	BLUP	Separ 2021	Separ 2022	RTM-GWAS
